# Supplementary material for: Transcriptome study and identification of potential marker genes related to the stable expression of recombinant proteins in CHO clones
Source: BMC Biotechnol. 2015 Oct 23;15:98. doi: 10.1186/s12896-015-0218-9 (PMC4812793; doi:10.1186/s12896-015-0218-9)
Supplement: Additional file 3: — Names and biological functions of the 14 potential marker genes. Short and full gene names including biological functions of the 14 potential marker genes. (XLSX 13 kb) [file 12896_2015_218_MOESM3_ESM.xlsx]

## Sheet: Sheet1
Additional file 3: Names and biological functions of the 14 potential marker genes.
Short gene name	Gene name	Biological function	References
Fgfr2	Fibroblast growth factor receptor 2	Cellular signaling, cell differentiation and proliferation	29-30
Bx842664.2/Hist1h3c	Histone Cluster 1	Role in transcription regulation, DNA repair, DNA replication and chromosomal stability	33-35
Egr1	Early growth response protein 1	Cellular signaling and growth	31-32
Cspg4	Chondroitin sulfate proteoglycan 4	Role in cell proliferation and regulation	37-39
Hist1h2bc	Histone cluster 1, H2bc	Role in transcription regulation, DNA repair, DNA replication and chromosomal stability	33-35
E130203b14	Mouse RIKEN cDNA E130203B14 gene	Function not known	/
Ptpre	Protein Tyrosine Phosphatase	Role in signaling transduction pathways, involved in Insulin-induced glucose metabolism	43-45
Cu459186.17	Zebrafish DNA sequence	Function not known	/
Mmp10	Matrix metallopeptidase 10	Regulation of cell migration	40-42
Vsnl1	Visinin-like 1	Calcium-dependent signaling	46-47
Foxp2	Forkhead box protein P2	Transcriptional factor, transcription regulation	48-49
C1qtnf1	C1q And Tumor Necrosis Factor	Regulation of gene expression	51-53
hDhfr	Dihydrofolate reductase (hamster endogene)	Catalyzes an essential reaction for de novo glycine and purine synthesis, DNA precursor synthesis	36
Ac115880.11	RNA polymerase-associated protein	Multiple functions during transcription by RNA polymerase II	50
